# Supplementary material for: Survey of Potential Drug Interactions, Use of Non-Medical Health Products, and Immunization Status among Patients Receiving Targeted Therapies
Source: Pharmaceuticals (Basel). 2024 Jul 14;17(7):942. doi: 10.3390/ph17070942 (PMC11279607; doi:10.3390/ph17070942)
Supplement: Supplementary file 1 [file pharmaceuticals-17-00942-s001.zip]

Archive with 1 entries (1 files):
- pharmaceuticals-3079672-supplementary.pdf
